# Supplementary material for: A lightweight Deeplab V3+ network integrating deep transitive transfer learning and attention mechanism for burned area identification
Source: Sci Rep. 2025 May 7;15:15969. doi: 10.1038/s41598-024-66060-7 (PMC12059163; doi:10.1038/s41598-024-66060-7)
Supplement: Supplementary file 2 — Supplementary Information 2. [file 41598_2024_66060_MOESM2_ESM.zip]

Archive with 34 entries (27 files):
- py/
- py/deeplab.py
- py/get_miou.py
- py/nets/
- py/nets/deeplab.py
- py/nets/deeplab_training.py
- py/nets/mobilenet.py
- py/nets/Xception.py
- py/nets/__init__.py
- py/nets/__pycache__/
- py/nets/__pycache__/deeplab.cpython-36.pyc
- py/nets/__pycache__/deeplab_training.cpython-36.pyc
- py/nets/__pycache__/mobilenet.cpython-36.pyc
- py/nets/__pycache__/Xception.cpython-36.pyc
- py/nets/__pycache__/__init__.cpython-36.pyc
- py/predict.py
- py/summary.py
- py/train.py
- py/utils/
- py/utils/callbacks.py
- py/utils/dataloader.py
- py/utils/utils.py
- py/utils/utils_metrics.py
- py/utils/__init__.py
- py/utils/__pycache__/
- py/utils/__pycache__/callbacks.cpython-36.pyc
- py/utils/__pycache__/dataloader.cpython-36.pyc
- py/utils/__pycache__/utils.cpython-36.pyc
- py/utils/__pycache__/utils_metrics.cpython-36.pyc
- py/utils/__pycache__/__init__.cpython-36.pyc
- py/VOCdevkit/
- py/voc_annotation.py
- py/__pycache__/
- py/__pycache__/deeplab.cpython-36.pyc
