# Supplementary material for: A lightweight Deeplab V3+ network integrating deep transitive transfer learning and attention mechanism for burned area identification
Source: Sci Rep. 2025 May 7;15:15969. doi: 10.1038/s41598-024-66060-7 (PMC12059163; doi:10.1038/s41598-024-66060-7)
Supplement: Supplementary file 2 — Supplementary Information 2. [file 41598_2024_66060_MOESM2_ESM.zip › py/nets/deeplab.py]

import tensorflow as tf
from keras import backend as K
from keras.layers import (Activation, BatchNormalization, Concatenate, Conv2D,
                          DepthwiseConv2D, Dropout, GlobalAveragePooling2D,
                          Input, Lambda, Softmax, ZeroPadding2D)
from keras.models import Model

from nets.mobilenet import mobilenetV2
from nets.Xception import Xception
from keras.layers import GlobalAveragePooling2D, GlobalMaxPooling2D, Reshape, Dense, multiply, Permute, Concatenate, Conv2D, Add, Activation, Lambda
from keras import backend as K
from keras.activations import sigmoid
import keras
from keras.models import *
from keras.layers import *
from keras import layers
import keras.backend as K
import numpy as np
import tensorflow as tf
import keras
import keras.backend as K
import keras.layers as KL

# 判断输入数据格式，是channels_first还是channels_last
channel_axis = 1 if K.image_data_format() == "channels_first" else 3

# CAM
def channel_attention(input_xs, reduction_ratio=0.125):
    # get channel
    channel = int(input_xs.shape[channel_axis])
    maxpool_channel = KL.GlobalMaxPooling2D()(input_xs)
    maxpool_channel = KL.Reshape((1, 1, channel))(maxpool_channel)
    avgpool_channel = KL.GlobalAvgPool2D()(input_xs)
    avgpool_channel = KL.Reshape((1, 1, channel))(avgpool_channel)
    Dense_One = KL.Dense(units=int(channel * reduction_ratio), activation='relu', kernel_initializer='he_normal', use_bias=True, bias_initializer='zeros')
    Dense_Two = KL.Dense(units=int(channel), activation='relu', kernel_initializer='he_normal', use_bias=True, bias_initializer='zeros')
    # max path
    mlp_1_max = Dense_One(maxpool_channel)
    mlp_2_max = Dense_Two(mlp_1_max)
    mlp_2_max = KL.Reshape(target_shape=(1, 1, int(channel)))(mlp_2_max)
    # avg path
    mlp_1_avg = Dense_One(avgpool_channel)
    mlp_2_avg = Dense_Two(mlp_1_avg)
    mlp_2_avg = KL.Reshape(target_shape=(1, 1, int(channel)))(mlp_2_avg)
    channel_attention_feature = KL.Add()([mlp_2_max, mlp_2_avg])
    channel_attention_feature = KL.Activation('sigmoid')(channel_attention_feature)
    return KL.Multiply()([channel_attention_feature, input_xs])

# SAM
def spatial_attention(channel_refined_feature):
    maxpool_spatial = KL.Lambda(lambda x: K.max(x, axis=3, keepdims=True))(channel_refined_feature)
    avgpool_spatial = KL.Lambda(lambda x: K.mean(x, axis=3, keepdims=True))(channel_refined_feature)
    max_avg_pool_spatial = KL.Concatenate(axis=3)([maxpool_spatial, avgpool_spatial])
    return KL.Conv2D(filters=1, kernel_size=(3, 3), padding="same", activation='sigmoid', kernel_initializer='he_normal', use_bias=False)(max_avg_pool_spatial)


def cbam_module(input_xs, reduction_ratio=0.5):
    channel_refined_feature = channel_attention(input_xs, reduction_ratio=reduction_ratio)
    spatial_attention_feature = spatial_attention(channel_refined_feature)
    refined_feature = KL.Multiply()([channel_refined_feature, spatial_attention_feature])
    return KL.Add()([refined_feature, input_xs])


def SepConv_BN(x, filters, prefix, stride=1, kernel_size=3, rate=1, depth_activation=False, epsilon=1e-3):
    # 计算padding的数量，hw是否需要收缩
    if stride == 1:
        depth_padding = 'same'
    else:
        kernel_size_effective = kernel_size + (kernel_size - 1) * (rate - 1)
        pad_total = kernel_size_effective - 1
        pad_beg = pad_total // 2
        pad_end = pad_total - pad_beg
        x = ZeroPadding2D((pad_beg, pad_end))(x)
        depth_padding = 'valid'
    
    # 如果需要激活函数
    if not depth_activation:
        x = Activation('relu')(x)

    # 分离卷积，首先3x3分离卷积，再1x1卷积
    # 3x3采用膨胀卷积
    x = DepthwiseConv2D((kernel_size, kernel_size), strides=(stride, stride), dilation_rate=(rate, rate),
                        padding=depth_padding, use_bias=False, name=prefix + '_depthwise')(x)
    x = BatchNormalization(name=prefix + '_depthwise_BN', epsilon=epsilon)(x)
    if depth_activation:
        x = Activation('relu')(x)

    # 1x1卷积，进行压缩
    x = Conv2D(filters, (1, 1), padding='same',
               use_bias=False, name=prefix + '_pointwise')(x)
    x = BatchNormalization(name=prefix + '_pointwise_BN', epsilon=epsilon)(x)
    if depth_activation:
        x = Activation('relu')(x)

    return x

def Deeplabv3(input_shape, num_classes, alpha=1., backbone="mobilenet", downsample_factor=16):
    img_input = Input(shape=input_shape)

    if backbone=="xception":
        #----------------------------------#
        #   获得两个特征层
        #   浅层特征skip1   [128,128,256]
        #   主干部分x       [30,30,2048]
        #----------------------------------#
        x, atrous_rates, skip1 = Xception(img_input, alpha, downsample_factor=downsample_factor)
    elif backbone=="mobilenet":
        #----------------------------------#
        #   获得两个特征层
        #   浅层特征skip1   [128,128,24]
        #   主干部分x       [30,30,320]
        #----------------------------------#
        x, atrous_rates, skip1 = mobilenetV2(img_input, alpha, downsample_factor=downsample_factor)
    else:
        raise ValueError('Unsupported backbone - `{}`, Use mobilenet, xception.'.format(backbone))

    size_before = tf.keras.backend.int_shape(x)

    #-----------------------------------------#
    #   一共五个分支
    #   ASPP特征提取模块
    #   利用不同膨胀率的膨胀卷积进行特征提取
    #-----------------------------------------#
    # 分支0


    b0 = Conv2D(256, (1, 1), padding='same', use_bias=False, name='aspp0')(x)
    b0 = BatchNormalization(name='aspp0_BN', epsilon=1e-5)(b0)
    b0 = Activation('relu', name='aspp0_activation')(b0)

    # 分支1 rate = 6 (12)
    b1 = SepConv_BN(x, 256, 'aspp1',
                    rate=atrous_rates[0], depth_activation=True, epsilon=1e-5)
    # 分支2 rate = 12 (24)
    b2 = SepConv_BN(x, 256, 'aspp2',
                    rate=atrous_rates[1], depth_activation=True, epsilon=1e-5)
    # 分支3 rate = 18 (36)
    b3 = SepConv_BN(x, 256, 'aspp3',
                    rate=atrous_rates[2], depth_activation=True, epsilon=1e-5)
                    
    # 分支4 全部求平均后，再利用expand_dims扩充维度，之后利用1x1卷积调整通道
    b4 = GlobalAveragePooling2D()(x)
    b4 = Lambda(lambda x: K.expand_dims(x, 1))(b4)
    b4 = Lambda(lambda x: K.expand_dims(x, 1))(b4)
    b4 = Conv2D(256, (1, 1), padding='same', use_bias=False, name='image_pooling')(b4)
    b4 = BatchNormalization(name='image_pooling_BN', epsilon=1e-5)(b4)
    b4 = Activation('relu')(b4)
    # 直接利用resize_images扩充hw
    b4 = Lambda(lambda x: tf.image.resize_images(x, size_before[1:3], align_corners=True))(b4)

    #-----------------------------------------#
    #   将五个分支的内容堆叠起来
    #   然后1x1卷积整合特征。
    #-----------------------------------------#
    x = Concatenate()([b4, b0, b1, b2, b3])

    # 利用conv2d压缩 32,32,256
    x = Conv2D(256, (1, 1), padding='same', use_bias=False, name='concat_projection')(x)
    x = BatchNormalization(name='concat_projection_BN', epsilon=1e-5)(x)

    x = Activation('relu')(x)
    x = Dropout(0.1)(x)
#    x = spatial_attention(x)
    
    skip_size = tf.keras.backend.int_shape(skip1)
    #-----------------------------------------#
    #   将加强特征边上采样
    #-----------------------------------------#
    x = Lambda(lambda xx: tf.image.resize_images(xx, skip_size[1:3], align_corners=True))(x)
    #----------------------------------#
    #   浅层特征边
    #----------------------------------#
    skip1 = channel_attention(skip1)
#    x = channel_attention(x)
    x = spatial_attention(x)
    x = Concatenate()([x, skip1])    
    dec_skip1 = Conv2D(48, (1, 1), padding='same',use_bias=False, name='feature_projection0')(skip1)
    dec_skip1 = BatchNormalization(name='feature_projection0_BN', epsilon=1e-5)(dec_skip1)
    dec_skip1 = Activation(tf.nn.relu)(dec_skip1)

    #-----------------------------------------#
    #   与浅层特征堆叠后利用卷积进行特征提取
    #-----------------------------------------#
    x = Concatenate()([x, dec_skip1])
    x = SepConv_BN(x, 256, 'decoder_conv0',
                    depth_activation=True, epsilon=1e-5)
    x = SepConv_BN(x, 256, 'decoder_conv1',
                    depth_activation=True, epsilon=1e-5)
    x = SepConv_BN(x, 256, 'decoder_conv2',
                    depth_activation=True, epsilon=1e-5)
    x = SepConv_BN(x, 256, 'decoder_conv3',
                    depth_activation=True, epsilon=1e-5)
    x = SepConv_BN(x, 256, 'decoder_conv4',
                    depth_activation=True, epsilon=1e-5)
    x = SepConv_BN(x, 256, 'decoder_conv5',
                    depth_activation=True, epsilon=1e-5)
    x = SepConv_BN(x, 256, 'decoder_conv6',
                    depth_activation=True, epsilon=1e-5)
    x = SepConv_BN(x, 256, 'decoder_conv7',
                    depth_activation=True, epsilon=1e-5)
    x = SepConv_BN(x, 256, 'decoder_conv8',
                    depth_activation=True, epsilon=1e-5)
    x = SepConv_BN(x, 256, 'decoder_conv9',
                    depth_activation=True, epsilon=1e-5)
    x = SepConv_BN(x, 256, 'decoder_conv10',
                    depth_activation=True, epsilon=1e-5)
    x = SepConv_BN(x, 256, 'decoder_conv11',
                    depth_activation=True, epsilon=1e-5)
##    #-----------------------------------------#
    #   获得每个像素点的分类
    #-----------------------------------------#
    # 512,512
    size_before3 = tf.keras.backend.int_shape(img_input)
    # 512,512,21
    x = Conv2D(num_classes, (1, 1), padding='same')(x)
    x = Lambda(lambda xx:tf.image.resize_images(xx,size_before3[1:3], align_corners=True))(x)
    x = Softmax()(x)

    model = Model(img_input, x, name='deeplabv3plus')
    return model
