# Supplementary material for: A lightweight Deeplab V3+ network integrating deep transitive transfer learning and attention mechanism for burned area identification
Source: Sci Rep. 2025 May 7;15:15969. doi: 10.1038/s41598-024-66060-7 (PMC12059163; doi:10.1038/s41598-024-66060-7)
Supplement: Supplementary file 2 — Supplementary Information 2. [file 41598_2024_66060_MOESM2_ESM.zip › py/nets/deeplab_training.py]

import math
from functools import partial

import numpy as np
import tensorflow as tf
from keras import backend as K


def dice_loss_with_CE(cls_weights, beta=1, smooth = 1e-5):
    cls_weights = np.reshape(cls_weights, [1, 1, 1, -1])
    def _dice_loss_with_CE(y_true, y_pred):
        y_pred = K.clip(y_pred, K.epsilon(), 1.0 - K.epsilon())
        #------------------------------------------------------------------------#
        #   在VOC数据集中，部分标签中物体存在白边，这些白边是训练时需要去忽略的。
        #   白边的像素点值为255，在数据载入时，默认将白边值调整成num_classes + 1
        #   在one_hot处理后，我们只需要取前num_classes序号的内容来进行训练即可
        #------------------------------------------------------------------------#
        CE_loss = - y_true[...,:-1] * K.log(y_pred) * cls_weights
        CE_loss = K.mean(K.sum(CE_loss, axis = -1))

        tp = K.sum(y_true[...,:-1] * y_pred, axis=[0,1,2])
        fp = K.sum(y_pred         , axis=[0,1,2]) - tp
        fn = K.sum(y_true[...,:-1], axis=[0,1,2]) - tp

        score = ((1 + beta ** 2) * tp + smooth) / ((1 + beta ** 2) * tp + beta ** 2 * fn + fp + smooth)
        score = tf.reduce_mean(score)
        dice_loss = 1 - score
        # dice_loss = tf.Print(dice_loss, [dice_loss, CE_loss])
        return CE_loss + dice_loss
    return _dice_loss_with_CE

def CE(cls_weights):
    cls_weights = np.reshape(cls_weights, [1, 1, 1, -1])
    def _CE(y_true, y_pred):
        y_pred = K.clip(y_pred, K.epsilon(), 1.0 - K.epsilon())
        #------------------------------------------------------------------------#
        #   在VOC数据集中，部分标签中物体存在白边，这些白边是训练时需要去忽略的。
        #   白边的像素点值为255，在数据载入时，默认将白边值调整成num_classes + 1
        #   在one_hot处理后，我们只需要取前num_classes序号的内容来进行训练即可
        #------------------------------------------------------------------------#
        CE_loss = - y_true[...,:-1] * K.log(y_pred) * cls_weights
        CE_loss = K.mean(K.sum(CE_loss, axis = -1))
        # dice_loss = tf.Print(CE_loss, [CE_loss])
        return CE_loss
    return _CE

def dice_loss_with_Focal_Loss(cls_weights, beta=1, smooth = 1e-5, alpha=0.5, gamma=2):
    cls_weights = np.reshape(cls_weights, [1, 1, 1, -1])
    def _dice_loss_with_Focal_Loss(y_true, y_pred):
        y_pred = K.clip(y_pred, K.epsilon(), 1.0 - K.epsilon())
        #------------------------------------------------------------------------#
        #   在VOC数据集中，部分标签中物体存在白边，这些白边是训练时需要去忽略的。
        #   白边的像素点值为255，在数据载入时，默认将白边值调整成num_classes + 1
        #   在one_hot处理后，我们只需要取前num_classes序号的内容来进行训练即可
        #------------------------------------------------------------------------#
        logpt = - y_true[...,:-1] * K.log(y_pred) * cls_weights
        logpt = - K.sum(logpt, axis = -1)

        pt = tf.exp(logpt)
        if alpha is not None:
            logpt *= alpha
        CE_loss = -((1 - pt) ** gamma) * logpt
        CE_loss = K.mean(CE_loss)

        tp = K.sum(y_true[...,:-1] * y_pred, axis=[0,1,2])
        fp = K.sum(y_pred         , axis=[0,1,2]) - tp
        fn = K.sum(y_true[...,:-1], axis=[0,1,2]) - tp

        score = ((1 + beta ** 2) * tp + smooth) / ((1 + beta ** 2) * tp + beta ** 2 * fn + fp + smooth)
        score = tf.reduce_mean(score)
        dice_loss = 1 - score
        # dice_loss = tf.Print(dice_loss, [dice_loss, CE_loss])
        return CE_loss + dice_loss
    return _dice_loss_with_Focal_Loss

def Focal_Loss(cls_weights, alpha=0.5, gamma=2):
    cls_weights = np.reshape(cls_weights, [1, 1, 1, -1])
    def _Focal_Loss(y_true, y_pred):
        y_pred = K.clip(y_pred, K.epsilon(), 1.0 - K.epsilon())
        #------------------------------------------------------------------------#
        #   在VOC数据集中，部分标签中物体存在白边，这些白边是训练时需要去忽略的。
        #   白边的像素点值为255，在数据载入时，默认将白边值调整成num_classes + 1
        #   在one_hot处理后，我们只需要取前num_classes序号的内容来进行训练即可
        #------------------------------------------------------------------------#
        logpt = - y_true[...,:-1] * K.log(y_pred) * cls_weights
        logpt = - K.sum(logpt, axis = -1)

        pt = tf.exp(logpt)
        if alpha is not None:
            logpt *= alpha
        CE_loss = -((1 - pt) ** gamma) * logpt
        CE_loss = K.mean(CE_loss)
        return CE_loss
    return _Focal_Loss

def get_lr_scheduler(lr_decay_type, lr, min_lr, total_iters, warmup_iters_ratio = 0.1, warmup_lr_ratio = 0.1, no_aug_iter_ratio = 0.3, step_num = 10):
    def yolox_warm_cos_lr(lr, min_lr, total_iters, warmup_total_iters, warmup_lr_start, no_aug_iter, iters):
        if iters <= warmup_total_iters:
            # lr = (lr - warmup_lr_start) * iters / float(warmup_total_iters) + warmup_lr_start
            lr = (lr - warmup_lr_start) * pow(iters / float(warmup_total_iters), 2
            ) + warmup_lr_start
        elif iters >= total_iters - no_aug_iter:
            lr = min_lr
        else:
            lr = min_lr + 0.5 * (lr - min_lr) * (
                1.0
                + math.cos(
                    math.pi
                    * (iters - warmup_total_iters)
                    / (total_iters - warmup_total_iters - no_aug_iter)
                )
            )
        return lr

    def step_lr(lr, decay_rate, step_size, iters):
        if step_size < 1:
            raise ValueError("step_size must above 1.")
        n       = iters // step_size
        out_lr  = lr * decay_rate ** n
        return out_lr

    if lr_decay_type == "cos":
        warmup_total_iters  = min(max(warmup_iters_ratio * total_iters, 1), 3)
        warmup_lr_start     = max(warmup_lr_ratio * lr, 1e-6)
        no_aug_iter         = min(max(no_aug_iter_ratio * total_iters, 1), 15)
        func = partial(yolox_warm_cos_lr ,lr, min_lr, total_iters, warmup_total_iters, warmup_lr_start, no_aug_iter)
    else:
        decay_rate  = (min_lr / lr) ** (1 / (step_num - 1))
        step_size   = total_iters / step_num
        func = partial(step_lr, lr, decay_rate, step_size)

    return func
