# Supplementary material for: A lightweight Deeplab V3+ network integrating deep transitive transfer learning and attention mechanism for burned area identification
Source: Sci Rep. 2025 May 7;15:15969. doi: 10.1038/s41598-024-66060-7 (PMC12059163; doi:10.1038/s41598-024-66060-7)
Supplement: Supplementary file 2 — Supplementary Information 2. [file 41598_2024_66060_MOESM2_ESM.zip › py/nets/mobilenet.py]

from keras.activations import relu
from keras.layers import (Activation, Add, BatchNormalization, Conv2D,
                          DepthwiseConv2D)


def _make_divisible(v, divisor, min_value=None):
    if min_value is None:
        min_value = divisor
    new_v = max(min_value, int(v + divisor / 2) // divisor * divisor)
    if new_v < 0.9 * v:
        new_v += divisor
    return new_v

def relu6(x):
    return relu(x, max_value=6)

def _inverted_res_block(inputs, expansion, stride, alpha, filters, block_id, skip_connection, rate=1):
    in_channels = inputs.shape[-1].value
    pointwise_filters = _make_divisible(int(filters * alpha), 8)
    prefix = 'expanded_conv_{}_'.format(block_id)

    x = inputs
    #----------------------------------------------------#
    #   利用1x1卷积根据输入进来的通道数进行通道数上升
    #----------------------------------------------------#
    if block_id:
        x = Conv2D(expansion * in_channels, kernel_size=1, padding='same',
                   use_bias=False, activation=None,
                   name=prefix + 'expand')(x)
        x = BatchNormalization(epsilon=1e-3, momentum=0.999,
                               name=prefix + 'expand_BN')(x)
        x = Activation(relu6, name=prefix + 'expand_relu')(x)
    else:
        prefix = 'expanded_conv_'

    #----------------------------------------------------#
    #   利用深度可分离卷积进行特征提取
    #----------------------------------------------------#
    x = DepthwiseConv2D(kernel_size=3, strides=stride, activation=None,
                        use_bias=False, padding='same', dilation_rate=(rate, rate),
                        name=prefix + 'depthwise')(x)
    x = BatchNormalization(epsilon=1e-3, momentum=0.999,
                           name=prefix + 'depthwise_BN')(x)

    x = Activation(relu6, name=prefix + 'depthwise_relu')(x)

    #----------------------------------------------------#
    #   利用1x1的卷积进行通道数的下降
    #----------------------------------------------------#
    x = Conv2D(pointwise_filters,
               kernel_size=1, padding='same', use_bias=False, activation=None,
               name=prefix + 'project')(x)
    x = BatchNormalization(epsilon=1e-3, momentum=0.999,
                           name=prefix + 'project_BN')(x)

    #----------------------------------------------------#
    #   添加残差边
    #----------------------------------------------------#
    if skip_connection:
        return Add(name=prefix + 'add')([inputs, x])
    return x

def mobilenetV2(inputs, alpha=1, downsample_factor=8):
    if downsample_factor == 8:
        block4_dilation = 2
        block5_dilation = 4
        block4_stride = 1
        atrous_rates = (12, 24, 36)
    elif downsample_factor == 16:
        block4_dilation = 1
        block5_dilation = 2
        block4_stride = 2
        atrous_rates = (4, 7, 12)
    else:
        raise ValueError('Unsupported factor - `{}`, Use 8 or 16.'.format(downsample_factor))
    
    first_block_filters = _make_divisible(32 * alpha, 8)
    # 512,512,3 -> 256,256,32
    x = Conv2D(first_block_filters,
                kernel_size=3,
                strides=(2, 2), padding='same',
                use_bias=False, name='Conv')(inputs)
    x = BatchNormalization(
        epsilon=1e-3, momentum=0.999, name='Conv_BN')(x)
    x = Activation(relu6, name='Conv_Relu6')(x)

    # 256,256,32 -> 256,256,16
    x = _inverted_res_block(x, filters=16, alpha=alpha, stride=1,
                            expansion=1, block_id=0, skip_connection=False)

    #---------------------------------------------------------------#
    # 256,256,16 -> 128,128,24
    x = _inverted_res_block(x, filters=24, alpha=alpha, stride=2,
                            expansion=6, block_id=1, skip_connection=False)
    x = _inverted_res_block(x, filters=24, alpha=alpha, stride=1,
                            expansion=6, block_id=2, skip_connection=True)
    skip1 = x
    #---------------------------------------------------------------#
    # 128,128,24 -> 64,64.32
    x = _inverted_res_block(x, filters=32, alpha=alpha, stride=2,
                            expansion=6, block_id=3, skip_connection=False)
    x = _inverted_res_block(x, filters=32, alpha=alpha, stride=1,
                            expansion=6, block_id=4, skip_connection=True)
    x = _inverted_res_block(x, filters=32, alpha=alpha, stride=1,
                            expansion=6, block_id=5, skip_connection=True)
    #---------------------------------------------------------------#
    # 64,64,32 -> 32,32.64
    x = _inverted_res_block(x, filters=64, alpha=alpha, stride=block4_stride,
                            expansion=6, block_id=6, skip_connection=False)
    x = _inverted_res_block(x, filters=64, alpha=alpha, stride=1, rate=block4_dilation,
                            expansion=6, block_id=7, skip_connection=True)
    x = _inverted_res_block(x, filters=64, alpha=alpha, stride=1, rate=block4_dilation,
                            expansion=6, block_id=8, skip_connection=True)
    x = _inverted_res_block(x, filters=64, alpha=alpha, stride=1, rate=block4_dilation,
                            expansion=6, block_id=9, skip_connection=True)

    # 32,32.64 -> 32,32.96
    x = _inverted_res_block(x, filters=96, alpha=alpha, stride=1, rate=block4_dilation,
                            expansion=6, block_id=10, skip_connection=False)
    x = _inverted_res_block(x, filters=96, alpha=alpha, stride=1, rate=block4_dilation,
                            expansion=6, block_id=11, skip_connection=True)
    x = _inverted_res_block(x, filters=96, alpha=alpha, stride=1, rate=block4_dilation,
                            expansion=6, block_id=12, skip_connection=True)

    #---------------------------------------------------------------#
    # 32,32.96 -> 32,32,160 -> 32,32,320
    x = _inverted_res_block(x, filters=160, alpha=alpha, stride=1, rate=block4_dilation,  # 1!
                            expansion=6, block_id=13, skip_connection=False)
    x = _inverted_res_block(x, filters=160, alpha=alpha, stride=1, rate=block5_dilation,
                            expansion=6, block_id=14, skip_connection=True)
    x = _inverted_res_block(x, filters=160, alpha=alpha, stride=1, rate=block5_dilation,
                            expansion=6, block_id=15, skip_connection=True)

    x = _inverted_res_block(x, filters=320, alpha=alpha, stride=1, rate=block5_dilation,
                            expansion=6, block_id=16, skip_connection=False)
    return x,atrous_rates,skip1
