# Supplementary material for: A lightweight Deeplab V3+ network integrating deep transitive transfer learning and attention mechanism for burned area identification
Source: Sci Rep. 2025 May 7;15:15969. doi: 10.1038/s41598-024-66060-7 (PMC12059163; doi:10.1038/s41598-024-66060-7)
Supplement: Supplementary file 2 — Supplementary Information 2. [file 41598_2024_66060_MOESM2_ESM.zip › py/nets/Xception.py]

from keras import layers
from keras.layers import (Activation, BatchNormalization, Conv2D,
                          DepthwiseConv2D, ZeroPadding2D)


def _conv2d_same(x, filters, prefix, stride=1, kernel_size=3, rate=1):
    # 计算padding的数量，hw是否需要收缩
    if stride == 1:
        return Conv2D(filters,
                      (kernel_size, kernel_size),
                      strides=(stride, stride),
                      padding='same', use_bias=False,
                      dilation_rate=(rate, rate),
                      name=prefix)(x)
    else:
        kernel_size_effective = kernel_size + (kernel_size - 1) * (rate - 1)
        pad_total = kernel_size_effective - 1
        pad_beg = pad_total // 2
        pad_end = pad_total - pad_beg
        x = ZeroPadding2D((pad_beg, pad_end))(x)
        return Conv2D(filters,
                      (kernel_size, kernel_size),
                      strides=(stride, stride),
                      padding='valid', use_bias=False,
                      dilation_rate=(rate, rate),
                      name=prefix)(x)

def SepConv_BN(x, filters, prefix, stride=1, kernel_size=3, rate=1, depth_activation=False, epsilon=1e-3):
    # 计算padding的数量，hw是否需要收缩
    if stride == 1:
        depth_padding = 'same'
    else:
        kernel_size_effective = kernel_size + (kernel_size - 1) * (rate - 1)
        pad_total = kernel_size_effective - 1
        pad_beg = pad_total // 2
        pad_end = pad_total - pad_beg
        x = ZeroPadding2D((pad_beg, pad_end))(x)
        depth_padding = 'valid'
    
    # 如果需要激活函数
    if not depth_activation:
        x = Activation('relu')(x)

    # 分离卷积，首先3x3分离卷积，再1x1卷积
    # 3x3采用膨胀卷积
    x = DepthwiseConv2D((kernel_size, kernel_size), strides=(stride, stride), dilation_rate=(rate, rate),
                        padding=depth_padding, use_bias=False, name=prefix + '_depthwise')(x)
    x = BatchNormalization(name=prefix + '_depthwise_BN', epsilon=epsilon)(x)
    if depth_activation:
        x = Activation('relu')(x)

    # 1x1卷积，进行压缩
    x = Conv2D(filters, (1, 1), padding='same',
               use_bias=False, name=prefix + '_pointwise')(x)
    x = BatchNormalization(name=prefix + '_pointwise_BN', epsilon=epsilon)(x)
    if depth_activation:
        x = Activation('relu')(x)

    return x

def _xception_block(inputs, depth_list, prefix, skip_connection_type, stride,
                    rate=1, depth_activation=False, return_skip=False):

    residual = inputs
    for i in range(3):
        residual = SepConv_BN(residual,
                              depth_list[i],
                              prefix + '_separable_conv{}'.format(i + 1),
                              stride=stride if i == 2 else 1,
                              rate=rate,
                              depth_activation=depth_activation)
        if i == 1:
            skip = residual
    if skip_connection_type == 'conv':
        shortcut = _conv2d_same(inputs, depth_list[-1], prefix + '_shortcut',
                                kernel_size=1,
                                stride=stride)
        shortcut = BatchNormalization(name=prefix + '_shortcut_BN')(shortcut)
        outputs = layers.add([residual, shortcut])
    elif skip_connection_type == 'sum':
        outputs = layers.add([residual, inputs])
    elif skip_connection_type == 'none':
        outputs = residual
    if return_skip:
        return outputs, skip
    else:
        return outputs

def Xception(inputs, alpha=1, downsample_factor=16):
    if downsample_factor == 8:
        entry_block3_stride = 1
        middle_block_rate = 2  # ! Not mentioned in paper, but required
        exit_block_rates = (2, 4)
        atrous_rates = (12, 24, 36)
    elif downsample_factor == 16:
        entry_block3_stride = 2
        middle_block_rate = 1
        exit_block_rates = (1, 2)
        atrous_rates = (6, 12, 18)
    else:
        raise ValueError('Unsupported factor - `{}`, Use 8 or 16.'.format(downsample_factor))

    # 256,256,32
    x = Conv2D(32, (3, 3), strides=(2, 2),
                name='entry_flow_conv1_1', use_bias=False, padding='same')(inputs)
    x = BatchNormalization(name='entry_flow_conv1_1_BN')(x)
    x = Activation('relu')(x)

    # 256,256,64
    x = _conv2d_same(x, 64, 'entry_flow_conv1_2', kernel_size=3, stride=1)
    x = BatchNormalization(name='entry_flow_conv1_2_BN')(x)
    x = Activation('relu')(x)

    # 256,256,128 -> 256,256,128 -> 128,128,128
    x = _xception_block(x, [128, 128, 128], 'entry_flow_block1',
                        skip_connection_type='conv', stride=2,
                        depth_activation=False)
    
    # 128,128,256 -> 128,128,256 -> 64,64,256
    # skip = 128,128,256
    x, skip1 = _xception_block(x, [256, 256, 256], 'entry_flow_block2',
                                skip_connection_type='conv', stride=2,
                                depth_activation=False, return_skip=True)

    x = _xception_block(x, [728, 728, 728], 'entry_flow_block3',
                        skip_connection_type='conv', stride=entry_block3_stride,
                        depth_activation=False)
    for i in range(16):
        x = _xception_block(x, [728, 728, 728], 'middle_flow_unit_{}'.format(i + 1),
                            skip_connection_type='sum', stride=1, rate=middle_block_rate,
                            depth_activation=False)

    x = _xception_block(x, [728, 1024, 1024], 'exit_flow_block1',
                        skip_connection_type='conv', stride=1, rate=exit_block_rates[0],
                        depth_activation=False)
    x = _xception_block(x, [1536, 1536, 2048], 'exit_flow_block2',
                        skip_connection_type='none', stride=1, rate=exit_block_rates[1],
                        depth_activation=True)
    return x,atrous_rates,skip1
