# Supplementary material for: A lightweight Deeplab V3+ network integrating deep transitive transfer learning and attention mechanism for burned area identification
Source: Sci Rep. 2025 May 7;15:15969. doi: 10.1038/s41598-024-66060-7 (PMC12059163; doi:10.1038/s41598-024-66060-7)
Supplement: Supplementary file 2 — Supplementary Information 2. [file 41598_2024_66060_MOESM2_ESM.zip › py/summary.py]

#--------------------------------------------#
#   该部分代码用于看网络结构
#--------------------------------------------#
from nets.deeplab import Deeplabv3
from utils.utils import net_flops

if __name__ == "__main__":
    input_shape     = [512, 512]
    num_classes     = 2
    backbone        = 'mobilenet'
    
    model = Deeplabv3([input_shape[0], input_shape[1], 3], num_classes, backbone=backbone)
    #--------------------------------------------#
    #   查看网络结构网络结构
    #--------------------------------------------#
    model.summary()
    #--------------------------------------------#
    #   计算网络的FLOPS
    #--------------------------------------------#
    net_flops(model, table=False)
    
    #--------------------------------------------#
    #   获得网络每个层的名称与序号
    #--------------------------------------------#
    # for i,layer in enumerate(model.layers):
    #     print(i,layer.name)
